# Supplementary material for: Race-Level Reporting of Incidents Using an Online System during Three Seasons (2019/2020–2021/2022) of Thoroughbred Flat Racing in New Zealand
Source: Animals (Basel). 2022 Nov 3;12(21):3028. doi: 10.3390/ani12213028 (PMC9658589; doi:10.3390/ani12213028)
Supplement: Supplementary file 1 [file animals-12-03028-s001.zip]

Archive with 1 entries (1 files):
- animals-1922970-supplementary.pdf
